# Supplementary material for: Tartary Buckwheat R2R3-MYB Gene FtMYB3 Negatively Regulates Anthocyanin and Proanthocyanin Biosynthesis
Source: Int J Mol Sci. 2022 Mar 3;23(5):2775. doi: 10.3390/ijms23052775 (PMC8910852; doi:10.3390/ijms23052775)
Supplement: Supplementary file 1 [file ijms-23-02775-s001.zip › Table S2. Sequences of all primers used in this study.xlsx]

## Sheet: sequences of all primers 
Name	Forward primer (5’→3’)		Reverse primer (5’→3’)		Used
PFtMYB3	TAAACGACTGACGACTCAAATAAC		AGATGCGAACCTGCGGATTT		Promoter Cloning
PAtDFR	TGACGGCGAGAATCTGAACT		TGGGAAAGATTCAACTATGT
PFtDFR2	TGTTAGTTTATAGTAGGTGGACAA		ATAAATAAAAGTGCCACATATCAC
FtMYB3	ATGGGAAGGTCTCCATGCT		CTAATAGCCTTTCTCAGTTCTAA
AtTT8	ATGGATGAATCAAGTATTAT		TAGATTAGTATCATGTATT		Gene Cloning
AtTTG1	ATGGATAATTCAGCTCCAGA		CAAACTCTAAGGAGCTGCA
AtEGL3	ATGGCAACCGGAGAAAACAG		TAACATATCCATGCAACCC
AtGL3	ATGGCTACCGGACAAAACAG		CAACAGATCCATGCAACCC
FtTT8	ATGGCGGCACCACCGCCAGG		GAAGTCATCAGAGTGCG
FtTTG1	ATGGAGAATTCGACTCAGGA		TAAACTTTCAGCATCTGCA
FtEGL3	ATGGAAACTGGGCTCCAAAA		CAAGCTTTCATTAGAACTCTC
FtGL3	ATGGAGAAAGTTTCACAAAATC		CAACTTCTTATCACGACTCTT
FtMYB3-yfp	CGGGGGACGAGCTCGGTACCATGGGAAGGTCTCCATGCTGTG		CCCTTGCTCACCATGTCGACATAGCCTTTCTCAGTTCTAA		Vector Construction
PAtDFR-1304	ACGAATTCGAGCTCGGTACC TGACGGCGAGAATCTGAACT		CTTCTCCTTTACTAGTCAGATCTACCATTGGGAAAGATTCAACTATGT
PFtDFR2-1304	ACGAATTCGAGCTCGGTACCTGTTAGTTTATAGTAGG		CTTCTCCTTTACTAGTCAGATCTACCATATAAATAAAAGTGCCAC
AD-FtMYB3	TGAATTCCACCCGGGT ATGGGAAGGTCTCCATGCT		GAGCTCGATGGATCCT CTAATAGCCTTTCTCAGTTCTAA
BD-AtTT8	ATGGAGGCCGAATTCATGGATGAATCAAGTATTATTC		CCGCTGCAGGTCGACCTATAGATTAGTATCATGTATT
BD-AtGL3	ATGGAGGCCGAATTCATGGCTACCGGACAAAACAG		CCGCTGCAGGTCGACTCAACAGATCCATGCAACCC
BD-AtEGL3	ATGGAGGCCGAATTCATGGCAACCGGAGAAAACAG		CCGCTGCAGGTCGACTTAACATATCCATGCAACCC
BD-AtTTG1	ATGGAGGCCGAATTCATGGATAATTCAGCTCCAGA		CCGCTGCAGGTCGACTCAAACTCTAAGGAGCTGCA
BD-FtTT8	ATGGAGGCCGAATTCATGGCGGCACCACCGCCAGG		CCGCTGCAGGTCGACCTAGAAGTCATCAGAGTGCG
BD-FtGL3	ATGGAGGCCGAATTCATGGAGAAAGTTTCACAAAATC		CCGCTGCAGGTCGACTCAACTTCTTATCACGACTCTT
BD-FtEGL3	ATGGAGGCCGAATTCATGGAAACTGGGCTCCAAAA		CCGCTGCAGGTCGACTCAAGCTTTCATTAGAACTCTC
BD-FtTTG1	ATGGAGGCCGAATTCATGGAGAATTCGACTCAGGA		CCGCTGCAGGTCGACTTAAACTTTCAGCATCTGCA
qFtH3	AATTCGCAAGTACCAGAAG		ccaacaaggtatgcctcagc		qRT-PCR
qFtMYB3	GGGAGATTACACGGAAGAACAG		TCACTGTTGGAAGAATCACCAC
qFtPAL1	GATCGTTATGCGCTCCGAACTTCTCCTC		GTTTCCTCCGTGCAAAGCCTTGCTTCTA
qFtCHS1	GGAGGAGAAGCTCAAGGCCACCAGACAG		GGTAAGTCCGGGTCCGAAGCCAAACAAG
qFtF3H	TTCGGCTAAACCCAAGACTCTGACTGCA		TCTTACAAATCTCGTCCCTCTTTCCTCC
qFtF3’H	CCCTATCCTTGACACGCTTGATCTCCAA		GCCGCCTTCGCCGTCACAGTTATCCTTT
qFtFLS1	GGAAAGGAGTTTTTCGAGCTTCC		TTCTTCCCTTCAACCTCCTTCTG
qFtDFR1	GTCTCCACAGCACCAACAAACA		GCTCCGAAACAAGTATCCCGA
AtActin2	CTGGAATGGTGAAGGCTGGTT		CGATTGGATACTTCAGAGTGAGGAT
GUS	ATGCGGACTTACGTGGCAAAGGATTCGA		GCCGACAGCAGCAGTTTCATCAATCACC
Ntβ-actin	AAGCAACTGGGACGATATGGAG		AGCAACATACATGGCAGGTACA
AtCHS	ACGGACATTTGAGGGAAGTTGG		AGGGTGGGCTATCCAGAAGAGG
AtCHI	GCGGTTCTGGAATCTATCATCG		TCGTCCTTGTTCTTCATCATTAGC
AtF3’H	TCGTGGTCGCCGCTTCTAA		ATCGGTGTCCGTAAGGTGCA
AtFLS	ACCGTTTGCTTTCAAGGATTACAGTTAC		AAATGATCACCGATTTTTTTCCGTG
AtDFR	GCCAAACGCCAAGACGCTA		CATTCACTGTCGGCTTTATCACTTC
AtANS	AGGTTAGGATTTCTTGGGCTGTG		CCGTGGAGGAAACTTAGCCG
AtBAN	GCACGGGAAACTTAGCCTCT		GATCGGAGTTGCGACATGGA
AtTT12	TGGTACTCGGGTCCAATCCT		CCAAGCAAGCCGAAATCCAG
AtTT19	TTTGGGCAAGTCTCTAGAGCAC		GTCCAAGACCACTCCTAGCTTC
AtTT13	TCTTATGGCTCGCTTGGCTTTA		CAGGTAGTGATTCTCCGGTCAG
FtPinG0303427900.01	GCGTTCTCTTCCAAAACATGCT		AGACGAGCAGCTATGAAAGACC
FtPinG0201563100.01	CAAGTGGTCTCTTATAGCGGCT		GTTAGAGTCTTCGTCGTGAGCA
FtPinG0505008200.01	TAAATGGTCATTGATCGCGGGA		TGCAAAGGAAATGGTTGTGGTT
FtPinG0606379100.01	CTTAAGCATGGAGAGGGGTGTT		AGGGCATGGAGTTTGATGATGA
FtPinG0505702300.01	GACTCATCCACCGTTGAAAGTG		CGCCGGTGGTTCTTAGAATTTC
FtPinG0606538500.01	AGAGAGGAATCCGGGTTATCGA		AAACTTGGCCACTTTGCATACC
FtPinG0505410100.01	GACTCATCCACCGTTGAAAGTG		CGCCGGTGGTTCTTAGAATTTC
FtPinG0606409000.01	TTGATTGCGGGGAGGTTACC		TCGGTTATCTGCGAGACGTG
FtPinG0505906200.01	TTCGAGCTCCATGGAAGATACG		CGAGAGGCATAGACGAGGTTTC
FtPinG0100390100.01	AGCAGGAATAAACAAGGGAGCT		CGCTTGATATCCGGCCTAAGAT
