# Supplementary material for: Tartary Buckwheat R2R3-MYB Gene FtMYB3 Negatively Regulates Anthocyanin and Proanthocyanin Biosynthesis
Source: Int J Mol Sci. 2022 Mar 3;23(5):2775. doi: 10.3390/ijms23052775 (PMC8910852; doi:10.3390/ijms23052775)
Supplement: Supplementary file 1 [file ijms-23-02775-s001.zip › Text S1.txt]

>pFtMYB3
taaacgactgacgactcaaataacttacaatccaacctttagaagtgcaagaactatttaattattatttttatatgttaaagtttatttacattgaattgtaaacatgaattactactaagagcttcagactatgagctcaacagagagaataagaaaattaagtttcctgtcttattgccagatatcctcattcacaatttaagccaagaattttattttaagaggacgaggccacatatctatatctgaaaacatgagcaaaagcagtgaaccagtcccaagctttagccagaagccgtcttcttttgctggaagacaaccgcgtaaacaggaacaattgctccaatagcaaagcatgaaaaaacaaagagtggcatcttaatttgccgatacttcatcttgtccaagttgtacatgtgctttgcgtggatgtattctggctcgtcgtggccatgagcttgtcctccacccatcattctcgtcttgctagagtgaaattctcttttaactgtcaaatattgaacataagatgtaagtaagcacagttaggctaaatgcaatccaagagactacaatctacaaagaaaaattatcacagaaacaaataatcaataatcaagagatatgcttcagacttgagggaaacaaacaagcaactaataaaacttttcctagttccagaattccagttgacaatgtcatattcggctaagaaatgaaccctaccaatcagacaaccaatagtcatcttggtctgctacctaaaataaagaaaagagaaaatcttgtaaaacaaaatcacaaatgcagacttcttgcagcttcaagtcaaacagaagatctgaccatcgaactatacccaaataaacaactacaaatccaatttaattctgtctacttactgattctctttctgcaaatttctaaggagatataatgcagctcttcatcaaacatgaaccctaaattagatatcctcgatctaactaaaaatgtattcatcgtccttctaattgaagactatatccacgtaaccaaacctaccaatcagatctccgtaaattccatatcaattgcgataaaaataaaaaaaaaagccctagattatgacgatgttcacctgattttgagaccagcgaagcagaagagctcaacagcttagaagcacatgatctcaatccaccgttcatagccatgggtgtgatcgagttaattaattgtcaccgaagagaggaagagagaagctcttcaaaaccgagggttttcaatacgtatatattttgatctataaactagctaacagctgtgttgaaaccaaactcagcgtttcattaggaaaaaccactaataacccgtgttttccattttcctgttcaattcaattattaatcaccaaatcctatgctctgcaaaatcaagaatatttaatacaatctgttgcctttaatttaaacgagttttgtgggtctcgaatttccctcaaaaggattccaggtggcccggccactataagccacatgacataacctataaccgattgaagaagaattagataccgataaaaacagggacgaagaagatggagacgaagatgaagacaagaattatgaagccccacccaccacaccaccatccctctctttgcggctgtttggctaaacgcaaaagtagacctacctaccatatccgtcgcctaaccaattacaaatttaccaacctggtcaaaggtcaaattcctcttctcccatagatcgagagtcttttgccttatctttcttttctccattcttttcctcttttttctctcttgtattttatatcaatgaatccattttactttcactttctctctgcatataaatcatctctgagtctcctctaccaaactccccctaccttttccttcttatttattcttctcttctccccccttcttctttttcagaaaagcctttctagaaaaacagagagcttcttttatta
