# Supplementary material for: Tartary Buckwheat R2R3-MYB Gene FtMYB3 Negatively Regulates Anthocyanin and Proanthocyanin Biosynthesis
Source: Int J Mol Sci. 2022 Mar 3;23(5):2775. doi: 10.3390/ijms23052775 (PMC8910852; doi:10.3390/ijms23052775)
Supplement: Supplementary file 1 [file ijms-23-02775-s001.zip › Table S1 Cis-elements prediction of the PFtMYB3.xlsx]

## Sheet: Sheet1
Table S2 Cis-elements prediction of the PFtMYB3 promoter
Names	Sequence	Function of element	Number
Box 4	ATTAAT	part of a conserved DNA module involved in light responsiveness	2
3-AF1 binding site	TAAGAGAGGAA	light responsive element	2
AE-box	AGAAACAA	part of a module for light response	2
G-box	CACGAC	cis-acting regulatory element involved in light responsiveness	4
GATA-motif	AAGGATAAGG	part of a light responsive element	2
I-box	AGATAAGG	part of a light responsive element	2
CAAT-box	CAAAT	common cis-acting element in promoter and enhancer regions	49
TATA-box	TATA	core promoter element around -30 of transcription start	26
CAT-box	GCCACT	cis-acting regulatory element related to meristem expression	2
CGTCA-motif	CGTCA	cis-acting regulatory element involved in the MeJA-responsiveness	2
TGACG-motif	TGACG	cis-acting regulatory element involved in the MeJA responsiveness	2
GARE-motif	TCTGTTG	gibberellin-responsive element	2
P-box	CCTTTTG	gibberellin-responsive element	1
TCA-element	CCATCTTTTT	cis-acting element involved in salicylic acid responsiveness	1
TGA-element	AACGAC	auxin-responsive element	1
Myb-binding site	CAACAG/TAACTG/CAACAG		15
MBS	CAACTG	MYB binding site involved in drought-inducibility	1
Myc-binding site	CAATTG		7
